# Supplementary material for: Volatile Flavoromics of Four Mesona chinensis Benth Cultivars: Metabolomic Basis for the Superior Aroma of the Zengcheng Elite Cultivar
Source: Int J Mol Sci. 2025 Sep 7;26(17):8713. doi: 10.3390/ijms26178713 (PMC12428922; doi:10.3390/ijms26178713)
Supplement: Supplementary file 1 [file ijms-26-08713-s001.zip]

Archive with 6 entries (6 files):
- Figure S1.jpg
- Figure S2.png
- Figure S3.jpg
- Figure S4.jpg
- Supplementary materials-Legend.pdf
- Table S1.xlsx
