# Supplementary material for: Volatile Flavoromics of Four Mesona chinensis Benth Cultivars: Metabolomic Basis for the Superior Aroma of the Zengcheng Elite Cultivar
Source: Int J Mol Sci. 2025 Sep 7;26(17):8713. doi: 10.3390/ijms26178713 (PMC12428922; doi:10.3390/ijms26178713)
Supplement: Supplementary file 1 [file ijms-26-08713-s001.zip › Table S1.xlsx]

## Sheet: Sheet1
Compounds	Class I	Formula	CAS	XY-1	XY-2	XY-3	ZC-1	ZC-2	ZC-3	VIP	P-value	FDR	Fold_Change	Log2FC
(1S)-6,6-Dimethyl-2-methylenebicyclo[3.1.1]heptane	Terpenoids	C10H16	18172-67-3	2.30389e+06	2.22897e+06	2.41548e+06	1.26169e+06	892617	908644	1.2515	0.00309172	0.0196888	2.26851	1.18175
D-Limonene	Terpenoids	C10H16	5989-27-5	86741	79240.7	87839.5	36822.1	22107.2	24371.6	1.25113	0.00122266	0.0118037	3.04704	1.60741
(S)-1-Methyl-4-(prop-1-en-2-yl)cyclohexene	Terpenoids	C10H16	5989-54-8	86741	79240.7	87839.5	36822.1	22107.2	24371.6	1.25113	0.00122266	0.0118037	3.04704	1.60741
L-α-Terpineol	Terpenoids	C10H18O	10482-56-1	14671.2	15046.8	15912.6	49413.2	41765.1	40479.3	1.2854	0.00844308	0.0358019	0.346585	-1.52872
(1S,4S)-p-Menth-1-en-8-ol	Terpenoids	C10H16O	18457-55-1	1672.85	9394.85	1672.85	13970.2	16035.5	14470.8	1.0747	0.0476375	0.110137	0.286455	-1.80362
p-mentha-1,8-dien-7-ol	Terpenoids	C10H16O	536-59-4	1672.85	9394.85	1672.85	13970.2	16035.5	14470.8	1.0747	0.0476375	0.110137	0.286455	-1.80362
Eugenol	Phenol	C10H12O2	97-53-0	1.52122e+07	1.52358e+07	1.66311e+07	4.96027e+06	5.913e+06	5.56054e+06	1.28838	0.000200661	0.0056185	2.86477	1.51842
3-Phenylprop-2-enoic acid	Acid	C9H8O2	621-82-9	498865	416477	433175	1.54129e+06	806969	973963	1.17177	0.0958414	0.174562	0.405909	-1.30077
Methyleugenol	Phenol	C11H14O2	93-15-2	5436.81	3646.33	6520.89	11584.3	23430.2	12865.6	1.15177	0.0967752	0.175991	0.325898	-1.61751
(E)-Isoeugenol	Phenol	C10H12O2	5932-68-3	92295	80406	16081.2	817641	1.06921e+06	1.00291e+06	1.21923	0.00384832	0.0222572	0.0653278	-3.93616
4-[(E)-Prop-1-en-1-yl]-2-methoxyphenol	Phenol	C10H12O2	97-54-1	92295	80406	16081.2	817641	1.06921e+06	1.00291e+06	1.21923	0.00384832	0.0222572	0.0653278	-3.93616
Compounds	Class I	Formula	CAS	ZC-1	ZC-2	ZC-3	MX-1	MX-2	MX-3	VIP	P-value	FDR	Fold_Change	Log2FC
Levomenthol	Terpenoids	C10H20O	2216-51-5	1.15338e+06	1.41603e+06	1.3627e+06	496191	455255	481129	1.39816	0.00803518	0.053507	2.74478	1.45669
D-Limonene	Terpenoids	C10H16	5989-27-5	36822.1	22107.2	24371.6	174166	169966	171264	1.39461	0.000487595	0.00941969	0.161625	-2.62928
(1S)-2,6,6-Trimethylbicyclo[3.1.1]hept-2-ene	Terpenoids	C10H16	7785-26-4	428769	175427	198690	107331	100416	101239	1.18385	0.178565	0.356881	2.59846	1.37766
(S)-1-Methyl-4-(prop-1-en-2-yl)cyclohexene	Terpenoids	C10H16	5989-54-8	36822.1	22107.2	24371.6	174166	169966	171264	1.39461	0.000487595	0.00941969	0.161625	-2.62928
L-α-Terpineol	Terpenoids	C10H18O	10482-56-1	49413.2	41765.1	40479.3	13058.3	12528.1	12485.9	1.40475	0.00768891	0.0525957	3.4581	1.78998
Compounds	Class I	Formula	CAS	ZC-1	ZC-2	ZC-3	TW-1	TW-2	TW-3	VIP	P-value	FDR	Fold_Change	Log2FC
D-Limonene	Terpenoids	C10H16	5989-27-5	36822.1	22107.2	24371.6	124641	93098.2	55630.2	1.29496	0.0796953	0.206165	0.304719	-1.71445
(1S,4S)-p-Menth-1-en-8-ol	Terpenoids	C10H16O	18457-55-1	13970.2	16035.5	14470.8	9352.64	1672.85	1672.85	1.10677	0.0469223	0.158363	3.50255	1.80841
(2E,7E)-2-Methyl-6-methylideneocta-2,7-dien-4-one	Terpenoids	C10H14O	539-70-8	53286.9	47153.7	47078.6	4893.31	4893.31	4893.31	1.40639	0.00215115	0.030122	10.049	3.32899
p-mentha-1,8-dien-7-ol	Terpenoids	C10H16O	536-59-4	13970.2	16035.5	14470.8	9352.64	1672.85	1672.85	1.10677	0.0469223	0.158363	3.50255	1.80841
(1S)-6,6-Dimethyl-2-methylenebicyclo[3.1.1]heptane	Terpenoids	C10H16	18172-67-3	1.26169e+06	892617	908644	2.45904e+06	2.39966e+06	2.38632e+06	1.37048	0.00598408	0.0469186	0.422767	-1.24207
(S)-1-Methyl-4-(prop-1-en-2-yl)cyclohexene	Terpenoids	C10H16	5989-54-8	36822.1	22107.2	24371.6	124641	93098.2	55630.2	1.29496	0.0796953	0.206165	0.304719	-1.71445
